# Supplementary material for: Assessing Kidney Injury Biomarkers and OTA Exposure in Urine of Lebanese Adolescents Amid Economic Crisis and Evolving Dietary Patterns
Source: Toxins (Basel). 2025 Nov 30;17(12):577. doi: 10.3390/toxins17120577 (PMC12737349; doi:10.3390/toxins17120577)
Supplement: Supplementary file 1 [file toxins-17-00577-s001.zip]

Archive with 2 entries (2 files):
- ADOLESCENTS FFQ En_adjusted.pdf
- Sample.pdf
